# Supplementary material for: The CD40–CD154 Costimulatory Axis Confers Broad-Spectrum Antiviral Activity Against VHSV and LMBV via NF-κB-Mediated Immune Activation in Largemouth Bass (Micropterus salmoides)
Source: Animals (Basel). 2026 Jun 4;16(11):1719. doi: 10.3390/ani16111719 (PMC13255731; doi:10.3390/ani16111719)
Supplement: Supplementary file 1 [file animals-16-01719-s001.zip]

Archive with 1 entries (1 files):
- animals-4337196-supplementary.xlsx
