# Supplementary material for: The CD40–CD154 Costimulatory Axis Confers Broad-Spectrum Antiviral Activity Against VHSV and LMBV via NF-κB-Mediated Immune Activation in Largemouth Bass (Micropterus salmoides)
Source: Animals (Basel). 2026 Jun 4;16(11):1719. doi: 10.3390/ani16111719 (PMC13255731; doi:10.3390/ani16111719)
Supplement: Supplementary file 1 [file animals-16-01719-s001.zip › animals-4337196-supplementary.xlsx]

## Sheet: sheet1
Table S1. The sequence of genes primers used in this study.
Genes	primer 5’	primer 3’
VHSV-G-QPCR	CTATGACAGCGGAATGCTCGT	TCTGAAGGAATTAGATTGGTGTG
Msβ-Actin	CAGACTACCTCATGAAGATCCT	CTGTCCGTCAGGCAGCTCG
MsCD40-QPCR	TGCTGATGGTGATGTGGGG	GAGGTTCCTGACAAGTGCCG
MsCD154-QPCR	ACAGCAAGTCGCTCATCCG	TGGGATGTTTCTTGCTTGGC
pCMV-Flag/Myc-MsCD40	CGGAATTCGGATGCTGACAACACAATCAACTAAG	CCGCTCGAGGATACCTCAGCGACAGCCGT
pCMV-Flag/Myc-MsCD154	CGGAATTCGGATGATCAACACTTATCAGACCAG	CCGCTCGAGATGTATGTGCTGATATAGGACTC
MsIL-8-QPCR	TTTGTCCTCCCACTCGGCT	GAACTGGAGCACATCAAAGGC
MsP105-QPCR	AAACGCCAATGTGGACTGCT	ATCTTCATCCTCATCCTCCCTCT
MsNLRP3-QPCR	CAGCCTGGAGAACACCAAGT	GGTCTCCTCCTTGTTGCTGA
